# Supplementary material for: Examining the Longitudinal Associations between Adjustment Disorder Symptoms and Boredom during COVID-19
Source: Behav Sci (Basel). 2022 Aug 29;12(9):311. doi: 10.3390/bs12090311 (PMC9495664; doi:10.3390/bs12090311)
Supplement: Supplementary file 1 [file behavsci-12-00311-s001.zip]

Archive with 1 entries (1 files):
- behavsci-1869774-supplementary.pdf
